# Supplementary material for: Attenuated Risk Association of End-Stage Kidney Disease with Metformin in Type 2 Diabetes with eGFR Categories 1–4
Source: Pharmaceuticals (Basel). 2022 Sep 13;15(9):1140. doi: 10.3390/ph15091140 (PMC9505840; doi:10.3390/ph15091140)
Supplement: Supplementary file 1 [file pharmaceuticals-15-01140-s001.zip]

Archive with 1 entries (1 files):
- pharmaceuticals-1801784-supplementary.pdf
